# Supplementary material for: A Maternal High-Fat Diet during Early Development Provokes Molecular Changes Related to Autism Spectrum Disorder in the Rat Offspring Brain
Source: Nutrients. 2021 Sep 16;13(9):3212. doi: 10.3390/nu13093212 (PMC8467420; doi:10.3390/nu13093212)
Supplement: Supplementary file 1 [file nutrients-13-03212-s001.zip]

Archive with 1 entries (1 files):
- nutrients-1368643-supplementary.xlsx
