# Supplementary material for: A Maternal High-Fat Diet during Early Development Provokes Molecular Changes Related to Autism Spectrum Disorder in the Rat Offspring Brain
Source: Nutrients. 2021 Sep 16;13(9):3212. doi: 10.3390/nu13093212 (PMC8467420; doi:10.3390/nu13093212)
Supplement: Supplementary file 1 [file nutrients-13-03212-s001.zip › nutrients-1368643-supplementary.xlsx]

## Sheet: ANOVA_sds_mean
.transcript_id	gene_name	fdr.sex	fdr.diet	fdr.interaction	male.HCD.SD	female.HCD.SD	male.HFD.SD	female.HFD.SD	male.SD.SD	female.SD.SD	male.MD.SD	female.MD.SD	male.HCD.mean	female.HCD.mean	male.HFD.mean	female.HFD.mean	male.SD.mean	female.SD.mean	male.MD.mean	female.MD.mean
ENSRNOG00000000648	Jmjd1c	0.421794	0.00241989	0.0418396	0.147083	0.140326	0.199762	0.118933	0.250221	0.0943482	0.128255	0.130866	2.42923	2.51463	2.87658	2.54623	2.54888	2.47282	2.57625	2.57291
ENSRNOG00000001120	Med13l	0.717188	0.00241989	0.0972975	0.171932	0.170162	0.176428	0.177266	0.416329	0.119824	0.16079	0.165422	3.03272	3.34211	3.53765	3.32168	3.05734	3.13415	3.22102	3.29153
ENSRNOG00000001337	Setd1b	0.588353	0.000266809	0.0281188	0.209553	0.172552	0.127626	0.176978	0.298285	0.161954	0.217237	0.245576	1.56112	1.99001	2.19531	2.05479	1.7868	1.76814	1.81886	1.88333
ENSRNOG00000001642	Tbc1d23	0.831029	0.0444062	0.0348458	0.307229	0.152021	0.196788	0.105602	0.152015	0.110699	0.182141	0.106872	2.96905	2.99382	3.32468	3.02728	3.04253	3.02103	2.9878	3.17973
ENSRNOG00000001708	Dvl3	0.431007	0.0371473	1.74401e-06	0.207714	0.120439	0.164532	0.166238	0.196288	0.146273	0.177176	0.209997	3.31394	3.63374	3.86252	3.46644	3.71358	3.32082	3.44519	3.55865
ENSRNOG00000003723	Wdr26	0.82356	0.011967	0.000968492	0.166682	0.129396	0.104985	0.104935	0.183067	0.163761	0.158175	0.153331	4.13974	4.27262	4.51964	4.27884	4.34791	4.15683	4.16068	4.37117
ENSRNOG00000005330	Crebbp	0.211898	0.000607628	0.0798111	0.273312	0.240987	0.247493	0.166028	0.462964	0.155797	0.159235	0.17172	2.00596	2.04809	2.64737	2.09401	1.97634	1.90255	2.24072	2.15446
ENSRNOG00000006178	Dync1h1	0.920606	0.0364963	0.0491628	0.349053	0.39855	0.289638	0.262282	0.625618	0.21252	0.30105	0.324726	2.77972	3.24263	3.57862	3.07507	2.9219	2.9135	2.94392	3.10931
ENSRNOG00000006209	Mbd6	0.00283785	0.00462607	0.00502385	0.297223	0.256991	0.322184	0.130678	0.298627	0.215816	0.212784	0.241412	2.235	2.26531	2.97444	2.29068	2.67635	2.19972	2.40608	2.38893
ENSRNOG00000006632	Rps6ka3	0.717188	0.0329617	0.00968075	0.168612	0.131894	0.25037	0.209637	0.261614	0.168185	0.18306	0.143798	2.45467	2.72116	2.93969	2.63678	2.67724	2.48644	2.63758	2.68412
ENSRNOG00000006770	Brd4	0.0204734	0.0052457	5.19886e-07	0.216671	0.21077	0.123637	0.181724	0.249967	0.165202	0.223253	0.212079	3.19539	3.41898	3.93726	3.27696	3.6873	3.21829	3.36046	3.49103
ENSRNOG00000006816	Ubr5	0.543417	0.000171462	0.043198	0.122376	0.0638999	0.148453	0.151573	0.316805	0.102843	0.121107	0.200145	3.05577	3.15876	3.59647	3.27981	3.26086	3.12907	3.22614	3.27622
ENSRNOG00000006989	Vamp2	0.206537	0.034017	0.00190311	0.263548	0.253755	0.165105	0.25241	0.309304	0.223441	0.249115	0.220981	8.36612	8.53789	8.96249	8.40471	8.67669	8.299	8.35824	8.46666
ENSRNOG00000007387	Per1	0.232228	0.00256697	0.00118535	0.302853	0.452766	0.474711	0.62495	0.642745	0.348982	0.355218	0.316121	2.76959	4.08468	4.22161	4.01913	3.5487	3.63499	3.60163	3.58153
ENSRNOG00000007472	Setd5	0.762887	0.000114602	0.0628057	0.221971	0.21214	0.134066	0.141709	0.486791	0.186397	0.123184	0.219948	3.59087	3.82365	4.36173	3.97256	3.78868	3.72802	3.83236	3.86373
ENSRNOG00000008431	Gabbr2	0.928281	0.0909523	0.00636567	0.401004	0.360495	0.304998	0.210429	0.614537	0.389645	0.521071	0.236048	4.91958	5.55123	5.83725	5.28317	5.39456	5.01889	5.34841	5.52922
ENSRNOG00000008728	Unc79	0.899689	0.00503751	0.0675524	0.241374	0.226106	0.183464	0.177625	0.390571	0.193384	0.184631	0.203556	1.903	2.27392	2.49247	2.28109	2.17446	2.09553	2.32121	2.32879
ENSRNOG00000009329	Nr1d1	0.717188	0.0595408	0.076822	0.349585	0.215721	0.186407	0.265738	0.203864	0.240194	0.319693	0.391778	4.98253	5.31261	5.46245	5.29464	5.61482	5.24864	5.28708	5.23436
ENSRNOG00000010365	Syn1	0.231751	0.00255661	6.74716e-08	0.324589	0.25958	0.196908	0.442707	0.321158	0.162179	0.429256	0.33441	6.55321	7.25144	7.84577	6.97217	7.49203	6.67417	6.97492	7.13562
ENSRNOG00000010488	Zmiz1	0.482759	0.00867093	0.00680391	0.140165	0.215866	0.134507	0.131402	0.182917	0.213981	0.238725	0.169257	3.3916	3.57212	3.85942	3.50639	3.64655	3.42327	3.41499	3.46407
ENSRNOG00000011076	Ank2	0.717188	0.00176432	0.098933	0.297157	0.281781	0.159184	0.217059	0.475719	0.27116	0.274986	0.38971	4.43014	4.8902	5.2113	4.93095	4.62811	4.59588	4.6067	4.75506
ENSRNOG00000012716	Chd2	0.589791	0.00014931	0.00118535	0.180263	0.21655	0.129925	0.132167	0.360263	0.255946	0.110075	0.159375	2.27616	2.51326	3.0206	2.56606	2.58507	2.36073	2.44725	2.55461
ENSRNOG00000013516	Sf3b1	0.467316	0.00044726	0.02988	0.160775	0.177644	0.261306	0.212007	0.40515	0.124067	0.215304	0.182739	4.19457	4.34598	4.92548	4.4338	4.38971	4.30592	4.47588	4.45226
ENSRNOG00000013718	Herc2	0.717188	0.0111354	0.00234264	0.173001	0.0918542	0.175294	0.19518	0.340736	0.0972445	0.144402	0.140012	2.89163	3.13124	3.39825	3.03194	3.05144	2.90922	3.0056	3.10514
ENSRNOG00000013780	Nf1	0.736753	5.09693e-05	0.0179302	0.227186	0.130366	0.125244	0.20319	0.551663	0.177883	0.282845	0.31661	1.77728	2.2807	2.74137	2.40094	2.06729	2.04263	2.06209	2.16178
ENSRNOG00000013847	Nova2	0.988021	0.0153656	0.033794	0.228678	0.266208	0.160669	0.186629	0.315567	0.332681	0.386552	0.292615	4.35409	4.77201	5.03152	4.76607	4.71303	4.46817	4.63008	4.73783
ENSRNOG00000017938	Btaf1	0.960076	0.00234455	0.0522431	0.218681	0.186326	0.218919	0.161492	0.340534	0.142951	0.128532	0.168996	1.57969	1.85644	2.14677	1.89547	1.79975	1.6907	1.79359	1.84113
ENSRNOG00000017940	Rere	0.0347697	0.0149858	0.00560085	0.16372	0.189373	0.0949043	0.11034	0.189601	0.143224	0.0919874	0.139871	3.13498	3.18183	3.52672	3.16396	3.3683	3.13858	3.20268	3.22101
ENSRNOG00000018452	Unc13a	0.888862	0.00696387	0.0179482	0.357248	0.24062	0.249368	0.27114	0.568352	0.266373	0.228462	0.239535	3.23563	3.77414	4.04168	3.62645	3.42601	3.3543	3.60466	3.68494
ENSRNOG00000019207	Shank1	0.825935	0.0015726	0.0139249	0.378962	0.259131	0.260879	0.448678	1.02621	0.323855	0.381604	0.527269	6.01483	6.92783	7.42224	6.80356	6.38578	6.2424	6.43733	6.58716
ENSRNOG00000019964	Taok2	0.746573	0.00143079	0.0930967	0.154514	0.0752929	0.11489	0.116872	0.282297	0.125639	0.122266	0.13552	5.14225	5.22763	5.49462	5.23532	5.12349	5.1416	5.13962	5.17103
ENSRNOG00000020386	Ash1l	0.940447	0.0413711	0.000874257	0.14164	0.143766	0.188833	0.200632	0.201326	0.0977899	0.207762	0.190006	3.107	3.43498	3.58563	3.35865	3.46282	3.2305	3.29758	3.38541
ENSRNOG00000021614	Kmt2e	0.708627	0.00231848	0.00270952	0.194953	0.247562	0.289733	0.326264	0.424445	0.25677	0.209844	0.312464	3.97176	4.58015	4.90251	4.49644	4.30342	4.32647	4.43864	4.55825
ENSRNOG00000023579	Tet2	0.878087	0.000438383	0.0973362	0.22353	0.197956	0.174344	0.15191	0.267682	0.157058	0.131613	0.282769	1.09466	1.35039	1.695	1.45699	1.34987	1.25742	1.28301	1.26668
ENSRNOG00000023593	Upf2	0.111853	0.000631873	0.000261269	0.135883	0.168573	0.0908264	0.144661	0.184956	0.172375	0.207674	0.201997	3.94321	4.00757	4.4397	4.01256	4.22654	3.93764	3.87792	4.022
ENSRNOG00000024907	Tnrc6b	0.341203	0.00460795	0.0123377	0.148861	0.0946871	0.101243	0.099556	0.227849	0.0730266	0.0788541	0.0800499	1.86503	1.96374	2.20635	1.9683	2.02594	1.86333	1.94379	1.96824
ENSRNOG00000027906	Ankrd11	0.979932	0.000249948	0.0164509	0.145204	0.118607	0.126327	0.132145	0.412132	0.172753	0.144142	0.169467	3.61642	3.87928	4.2375	3.9039	3.72798	3.71602	3.76957	3.83246
ENSRNOG00000030719	Csmd1	0.858259	0.0246163	0.0801954	0.258537	0.312912	0.183636	0.214535	0.401879	0.228779	0.293654	0.197472	1.15207	1.4327	1.75668	1.43173	1.45029	1.24432	1.44085	1.55626
ENSRNOG00000033556	Spen	0.277364	6.85633e-05	1.95456e-06	0.169461	0.163032	0.164806	0.167536	0.351578	0.111154	0.230083	0.279582	1.90159	2.60325	2.83409	2.47263	2.30987	2.29836	2.167	2.36183
ENSRNOG00000033790	Hnrnpu	0.664533	0.00100787	0.0418396	0.257496	0.314391	0.234785	0.329573	0.459692	0.346296	0.265976	0.230256	5.79687	5.96321	6.63603	6.07192	6.04017	5.82665	5.81987	5.99578
ENSRNOG00000039994	Upf3b	0.411514	0.0461426	0.0287781	0.345934	0.310176	0.318251	0.251383	0.609061	0.291606	0.189037	0.206328	2.47732	2.59183	3.26098	2.52747	2.79166	2.59937	2.53417	2.64193
ENSRNOG00000047476	Wasf1	0.688582	0.0671989	0.0377507	0.329822	0.394484	0.225375	0.220608	0.545961	0.303906	0.446658	0.187273	5.5245	5.77222	6.23995	5.78486	5.98259	5.51355	5.64048	5.86002
ENSRNOG00000053210	Zc3h11a	0.353262	0.000216686	0.0245445	0.264155	0.309352	0.31153	0.16752	0.74583	0.152653	0.307182	0.263285	2.82335	2.9228	3.95706	3.11657	2.98693	2.98271	3.20602	3.15399
ENSRNOG00000055028	Setd1a	0.147506	0.0104265	0.00516531	0.0718106	0.148553	0.120875	0.120875	0.185151	0.132922	0.188596	0.144573	2.6234	2.72192	3.01197	2.68201	2.84733	2.64614	2.82502	2.84432
ENSRNOG00000056907	Nipbl	0.769557	0.00411465	0.0629984	0.16254	0.0838029	0.13182	0.146547	0.190965	0.0905892	0.173811	0.16745	1.88062	2.05765	2.26241	2.08808	2.02076	2.00099	1.93257	2.06099
ENSRNOG00000056984	Baz2b	0.461223	0.0103345	0.00435182	0.176305	0.182063	0.249957	0.068926	0.197246	0.181545	0.216929	0.139775	1.33818	1.50528	1.86683	1.4348	1.50066	1.38695	1.45979	1.48037
ENSRNOG00000059408	Prr12	0.705457	0.0020583	0.000386954	0.223227	0.155733	0.104449	0.18253	0.267386	0.248784	0.214384	0.238033	2.91631	3.25954	3.59877	3.26959	3.41134	3.0562	3.21079	3.29847
ENSRNOG00000061845	Cttnbp2	0.247183	0.0196079	0.0256356	0.356291	0.274401	0.442587	0.255735	0.761407	0.307451	0.284581	0.223391	2.53909	2.80557	3.60808	2.73519	2.99772	2.69966	3.02225	2.91882

## Sheet: regulation
transcript_id	gene	sex	HCD_fold_change	HFD_fold_change	MD_fold_change	HCD_regulation	HFD_regulation	MD_regulation
ENSRNOG00000000648	Jmjd1c	male	-0.119649	0.327699	0.027371	down	up	up
ENSRNOG00000000648	Jmjd1c	female	0.0418106	0.0734078	0.100082	up	up	up
ENSRNOG00000001120	Med13l	male	-0.0246264	0.480303	0.16368	down	up	up
ENSRNOG00000001120	Med13l	female	0.207951	0.187525	0.157374	up	up	up
ENSRNOG00000001337	Setd1b	male	-0.225682	0.408508	0.0320629	down	up	up
ENSRNOG00000001337	Setd1b	female	0.221869	0.286653	0.115195	up	up	up
ENSRNOG00000001642	Tbc1d23	male	-0.0734729	0.282154	-0.0547258	down	up	down
ENSRNOG00000001642	Tbc1d23	female	-0.0272061	0.00625185	0.158705	down	up	up
ENSRNOG00000001708	Dvl3	male	-0.399643	0.148935	-0.268391	down	up	down
ENSRNOG00000001708	Dvl3	female	0.312919	0.145617	0.237831	up	up	up
ENSRNOG00000003723	Wdr26	male	-0.208167	0.171728	-0.187228	down	up	down
ENSRNOG00000003723	Wdr26	female	0.11579	0.122005	0.214334	up	up	up
ENSRNOG00000005330	Crebbp	male	0.0296127	0.671023	0.264375	up	up	up
ENSRNOG00000005330	Crebbp	female	0.145546	0.191456	0.251915	up	up	up
ENSRNOG00000006178	Dync1h1	male	-0.142179	0.656716	0.0220211	down	up	up
ENSRNOG00000006178	Dync1h1	female	0.329135	0.161574	0.195819	up	up	up
ENSRNOG00000006209	Mbd6	male	-0.441347	0.298092	-0.270271	down	up	down
ENSRNOG00000006209	Mbd6	female	0.0655916	0.0909641	0.189207	up	up	up
ENSRNOG00000006632	Rps6ka3	male	-0.222569	0.262448	-0.0396617	down	up	down
ENSRNOG00000006632	Rps6ka3	female	0.234724	0.15034	0.197679	up	up	up
ENSRNOG00000006770	Brd4	male	-0.491915	0.249958	-0.326842	down	up	down
ENSRNOG00000006770	Brd4	female	0.200688	0.0586671	0.27274	up	up	up
ENSRNOG00000006816	Ubr5	male	-0.205088	0.335613	-0.034717	down	up	down
ENSRNOG00000006816	Ubr5	female	0.0296815	0.15074	0.147144	up	up	up
ENSRNOG00000006989	Vamp2	male	-0.310571	0.285799	-0.318451	down	up	down
ENSRNOG00000006989	Vamp2	female	0.238886	0.105709	0.167652	up	up	up
ENSRNOG00000007387	Per1	male	-0.779101	0.672909	0.0529314	down	up	up
ENSRNOG00000007387	Per1	female	0.449691	0.384142	-0.0534573	up	up	down
ENSRNOG00000007472	Setd5	male	-0.197813	0.573045	0.043676	down	up	up
ENSRNOG00000007472	Setd5	female	0.09563	0.244543	0.135713	up	up	up
ENSRNOG00000008431	Gabbr2	male	-0.474984	0.442683	-0.0461494	down	up	down
ENSRNOG00000008431	Gabbr2	female	0.532341	0.264285	0.510338	up	up	up
ENSRNOG00000008728	Unc79	male	-0.271459	0.318016	0.146756	down	up	up
ENSRNOG00000008728	Unc79	female	0.178396	0.185559	0.233263	up	up	up
ENSRNOG00000009329	Nr1d1	male	-0.632288	-0.152362	-0.327732	down	down	down
ENSRNOG00000009329	Nr1d1	female	0.0639677	0.0460004	-0.0142847	up	up	down
ENSRNOG00000010365	Syn1	male	-0.938814	0.353746	-0.517107	down	up	down
ENSRNOG00000010365	Syn1	female	0.577276	0.297999	0.461456	up	up	up
ENSRNOG00000010488	Zmiz1	male	-0.254955	0.21287	-0.231565	down	up	down
ENSRNOG00000010488	Zmiz1	female	0.148858	0.0831229	0.0408057	up	up	up
ENSRNOG00000011076	Ank2	male	-0.197965	0.583192	-0.0214092	down	up	down
ENSRNOG00000011076	Ank2	female	0.29432	0.335074	0.159182	up	up	up
ENSRNOG00000012716	Chd2	male	-0.30891	0.435526	-0.137821	down	up	down
ENSRNOG00000012716	Chd2	female	0.152537	0.205331	0.193879	up	up	up
ENSRNOG00000013516	Sf3b1	male	-0.195145	0.535771	0.0861618	down	up	up
ENSRNOG00000013516	Sf3b1	female	0.0400648	0.127881	0.146336	up	up	up
ENSRNOG00000013718	Herc2	male	-0.159805	0.346816	-0.0458388	down	up	down
ENSRNOG00000013718	Herc2	female	0.22203	0.122725	0.195923	up	up	up
ENSRNOG00000013780	Nf1	male	-0.290015	0.674079	-0.0052031	down	up	down
ENSRNOG00000013780	Nf1	female	0.238072	0.358318	0.119153	up	up	up
ENSRNOG00000013847	Nova2	male	-0.358942	0.318491	-0.0829462	down	up	down
ENSRNOG00000013847	Nova2	female	0.303841	0.2979	0.269657	up	up	up
ENSRNOG00000017938	Btaf1	male	-0.220063	0.34702	-0.00616636	down	up	down
ENSRNOG00000017938	Btaf1	female	0.165737	0.20477	0.150432	up	up	up
ENSRNOG00000017940	Rere	male	-0.233327	0.158415	-0.165622	down	up	down
ENSRNOG00000017940	Rere	female	0.0432487	0.0253838	0.0824386	up	up	up
ENSRNOG00000018452	Unc13a	male	-0.190375	0.615672	0.178654	down	up	up
ENSRNOG00000018452	Unc13a	female	0.41984	0.27216	0.330641	up	up	up
ENSRNOG00000019207	Shank1	male	-0.370946	1.03646	0.0515533	down	up	up
ENSRNOG00000019207	Shank1	female	0.685425	0.561153	0.344759	up	up	up
ENSRNOG00000019964	Taok2	male	0.0187585	0.37113	0.0161343	up	up	up
ENSRNOG00000019964	Taok2	female	0.0860283	0.0937258	0.029437	up	up	up
ENSRNOG00000020386	Ash1l	male	-0.355825	0.12281	-0.165245	down	up	down
ENSRNOG00000020386	Ash1l	female	0.204475	0.128142	0.154909	up	up	up
ENSRNOG00000021614	Kmt2e	male	-0.331656	0.599089	0.135221	down	up	up
ENSRNOG00000021614	Kmt2e	female	0.253682	0.169971	0.231788	up	up	up
ENSRNOG00000023579	Tet2	male	-0.255201	0.345136	-0.0668557	down	up	down
ENSRNOG00000023579	Tet2	female	0.0929766	0.199576	0.00926093	up	up	up
ENSRNOG00000023593	Upf2	male	-0.283326	0.213157	-0.34862	down	up	down
ENSRNOG00000023593	Upf2	female	0.0699322	0.0749187	0.0843626	up	up	up
ENSRNOG00000024907	Tnrc6b	male	-0.160911	0.18041	-0.0821563	down	up	down
ENSRNOG00000024907	Tnrc6b	female	0.100408	0.104968	0.104902	up	up	up
ENSRNOG00000027906	Ankrd11	male	-0.111556	0.509526	0.041595	down	up	up
ENSRNOG00000027906	Ankrd11	female	0.163256	0.18788	0.116436	up	up	up
ENSRNOG00000030719	Csmd1	male	-0.298216	0.306388	-0.00943354	down	up	down
ENSRNOG00000030719	Csmd1	female	0.18838	0.187407	0.311944	up	up	up
ENSRNOG00000033556	Spen	male	-0.408282	0.524222	-0.142871	down	up	down
ENSRNOG00000033556	Spen	female	0.304891	0.174269	0.0634688	up	up	up
ENSRNOG00000033790	Hnrnpu	male	-0.243301	0.595856	-0.220297	down	up	down
ENSRNOG00000033790	Hnrnpu	female	0.136556	0.245266	0.169131	up	up	up
ENSRNOG00000039994	Upf3b	male	-0.314345	0.469319	-0.257494	down	up	down
ENSRNOG00000039994	Upf3b	female	-0.00754407	-0.0718983	0.0425612	down	down	up
ENSRNOG00000047476	Wasf1	male	-0.458091	0.257354	-0.342111	down	up	down
ENSRNOG00000047476	Wasf1	female	0.258674	0.271308	0.346465	up	up	up
ENSRNOG00000053210	Zc3h11a	male	-0.163576	0.970127	0.219093	down	up	up
ENSRNOG00000053210	Zc3h11a	female	-0.0599115	0.133855	0.171272	down	up	up
ENSRNOG00000055028	Setd1a	male	-0.223934	0.164642	-0.0223126	down	up	down
ENSRNOG00000055028	Setd1a	female	0.0757815	0.0358679	0.198182	up	up	up
ENSRNOG00000056907	Nipbl	male	-0.140138	0.241651	-0.0881872	down	up	down
ENSRNOG00000056907	Nipbl	female	0.0566591	0.0870861	0.0599947	up	up	up
ENSRNOG00000056984	Baz2b	male	-0.162471	0.366177	-0.0408618	down	up	down
ENSRNOG00000056984	Baz2b	female	0.118336	0.0478566	0.0934262	up	up	up
ENSRNOG00000059408	Prr12	male	-0.49503	0.187431	-0.200549	down	up	down
ENSRNOG00000059408	Prr12	female	0.203336	0.213391	0.242264	up	up	up
ENSRNOG00000061845	Cttnbp2	male	-0.458628	0.610364	0.0245335	down	up	up
ENSRNOG00000061845	Cttnbp2	female	0.105909	0.0355271	0.219154	up	up	up
